# Supplementary material for: Flat out Fabulous: How Barbie’s foot posture and occupations have changed over the decades, and the lessons we can learn
Source: PLoS One. 2025 May 14;20(5):e0323719. doi: 10.1371/journal.pone.0323719 (PMC12077710; doi:10.1371/journal.pone.0323719)
Supplement: S1 File — (XLSX) [file pone.0323719.s001.xlsx]

## Sheet: Sheet1
Year	Name	Number of styles/hair colour/leg	Equinus_0_1_1	Fashion	Employment	Equity/Diversity	Assistive tech
1959	Barbie Ponytail	2	0	1	0	0
1960	Barbie Ponytail	2	0	1	0	0
1961	Barbie Bubblecut	3	0	1	0	0
1961	Barbie Ponytail	1	0	1	0	0
1962	Barbie Bubblecut	1	0	1	0	0
1962	Barbie Ponytail	1	0	1	0	0
1963	Barbie Bubblecut	1	0	1	0	0
1963	Barbie Fashion queen	1	0	1	0	0
1963	Barbie Ponytail	1	0	1	0	0
1964	Barbie Bubblecut	1	0	1	0	0
1964	Barbie Fashion queen	1	0	1	0	0
1964	Barbie Miss Barbie	1	0	1	0	0
1964	Barbie Ponytail	1	0	1	0	0
1965	Barbie American Girl	1	0	1	0	0
1965	Barbie Bubblecut	1	0	1	0	0
1965	Barbie Ponytail	1	0	1	0	0
1965	Barbie Swirl ponytail	1	0	1	0	0
1966	Barbie American Girl	3	0	1	0	0
1966	Barbie Bubblecut	1	0	1	0	0
1966	Barbie Colour magic	1	0	1	0	0
1966	Barbie Ponytail	2	0	1	0	0
1967	Barbie American Girl	1	0	1	0	0
1967	Barbie Bubblecut	1	0	1	0	0
1967	Barbie Colour magic	2	0	1	0	0
1967	Barbie Loves the improvers	1	0	1	0	0
1967	Barbie Standard	1	0	1	0	0
1967	Barbie Twist N Turn	1	0	1	0	0
1968	Barbie Standard	1	0	1	0	0
1968	Barbie Talking	1	0	1	0	0
1968	Barbie Twist N Turn	1	0	1	0	0
1968	Christie talking	1	0	1	0	1
1969	Barbie Standard	1	0	1	0	0
1969	Barbie Talking	1	0	1	0	0
1969	Barbie Twist N Turn	1	0	1	0	0
1969	Christie	1	0	1	0	1
1969	Francie	1	0	1	0	0
1970	Barbie	2	0	1	0	0
1970	Barbie dramatic new living	2	0	1	0	0
1970	Barbie Talking	2	0	1	0	0
1970	Barbie Twist N Turn	2	0	1	0	0
1970	Christie Talking	1	0	1	0	1
1970	Christie Twist N Turn	1	0	1	0	1
1970	Francie	2	0	1	0	0
1970	Francie Twist N Turn	1	0	1	0	0
1971	Barbie dramatic living	1	0	1	0	0
1971	Barbie Growin Pretty Hair	1	0	1	0	0
1971	Barbie Hair Happenin's	1	0	1	0	0
1971	Barbie Live Action	2	0	1	0	0
1971	Barbie Sun Set Malibu	1	0	1	0	0
1971	Barbie Talking	2	0	1	0	0
1971	Barbie Twist N Turn	2	0	1	0	0
1971	Christie Live Action	1	0	1	0	1
1971	Christie Talking	1	0	1	0	1
1971	Christie Twist N Turn	1	0	1	0	1
1971	Francie Growin Pretty Hair	1	0	1	0	0
1971	Francie Hair Happenin's	1	0	1	0	0
1971	Francie Sun Set Malibu	2	0	1	0	0
1971	Francie Twist N Turn	1	0	1	0	0
1972	Barbie Busy	2	0	1	0	0
1972	Barbie Growin Pretty Hair	1	0	1	0	0
1972	Barbie Mongomery Ward	1	0	1	0	0
1972	Barbie Sun Set Malibu	1	0	1	0	0
1972	Barbie Walk Lively	1	0	1	0	0
1972	Francie Busy	2	0	1	0	0
1972	Francie Sun Set Malibu	2	0	1	0	0
1973	Barbie Bend Knee	2	0	1	0	0
1973	Barbie Surgeon	1	0	0	1	0
1973	Barbie Busy	1	0	1	0	0
1973	Barbie Quick Curl	1	0	1	0	0
1973	Barbie Sun Set Malibu	1	0	1	0	0
1973	Barbie Talking Busy	1	0	1	0	0
1973	Barbie Walk Lively	1	0	1	0	0
1973	Christie Sun Set Malibu	1	0	1	0	1
1973	Francie Quick Curl	1	0	1	0	0
1973	Francie Sun Set Malibu	1	0	1	0	0
1974	Barbie Funtime	1	0	1	0	0
1974	Barbie Quick Curl	1	0	1	0	0
1974	Barbie Sun Set Malibu	1	0	1	0	0
1974	Barbie Sweet 16	1	0	1	0	0
1974	Christie Sun Set Malibu	1	0	1	0	0
1974	Francie Quick Curl	1	0	1	0	0
1974	Francie Sun Set Malibu	1	0	1	0	0
1975	Barbie Gold Medal Skier	1	0	0	1	0
1975	Barbie free moving	1	0	1	0	0
1975	Barbie Gold medal skater	1	0	0	1	0
1975	Barbie Hawaiian	1	0	1	0	0
1975	Barbie Quick Curl	1	0	1	0	0
1975	Barbie Sun Set Malibu	1	0	1	0	0
1975	Barbie Sweet 16	1	0	1	0	0
1975	Barbie Twist N Turn	1	0	1	0	0
1975	Christie Sun Set Malibu	1	0	1	0	1
1975	Francie Sun Set Malibu	1	0	1	0	0
1976	Barbie Ballerina	1	0	0	1	0
1976	Barbie Beautiful Bride	1	0	1	0	0
1976	Barbie Delux quick curl	1	0	1	0	0
1976	Barbie Hawaiian	3	0	1	0	1
1976	Barbie Malibu	3	0	1	0	1
1976	Barbie Sporting	1	1	0	1	0
1976	Barbie straight leg	1	0	1	0	0
1977	Barbie superstar	2	0	1	0	1
1977	Barbie Malibu	1	0	1	0	0
1977	Barbie straight leg	1	0	1	0	0
1978	Barbie Beautiful Bride	1	0	1	0	0
1978	Barbie Malibu	1	0	1	0	0
1978	Barbie Fashion Photo	2	0	1	0	1
1978	Barbie sun lovin'	1		1	0	0
1979	Barbie pretty changes	1	0	1	0	0
1979	Barbie Beauty secrets (christie)	2	0	1	0	1
1979	Barbie Kissing (christie)	2	0	1	0	1
1980	Black barbie	1	0	1	0	1
1980	Hispanic barbie	1	0	1	0	1
1980	My first barbie	1	0	1	0	0
1980	Barbie Malibu	1	0	1	0	0
1980	Barbie roller skating	1	0	1	0	0
1981	Barbie happy birthday	1	0	1	0	0
1981	Barbie golden dream (christie)	2	0	1	0	1
1981	Glamorous nights	1	0	1	0	0
1981	Barbie malibu sensational (christie, Hispanic, PJ)	4	0	1	0	3
1981	Barbie western	1	0	0	1	0
1982	Barbie magic curl	2	0	1	0	1
1982	Barbie my first	1	0	1	0	0
1982	Barbie pink and pretty	2	0	1	0	1
1982	Fashion jeans	1	0	1	0	0
1983	Barbie angel face	1	0	1	0	0
1983	Barbie ballerina	1	0	0	1	0
1983	Barbie fabulous fur	1	0	1	0	0
1983	Barbie twirly curls (black, Hispanic)	3	0	1	0	2
1983	Barbie Loving you	1	0	1	0	0
1983	Barbie dream date	1	0	1	0	0
1983	Barbie horse lovin	1	0	1	0	0
1984	Barbie happy birthday	1	0	1	0	0
1984	Barbie dance sensation	1	0	1	0	0
1984	Barbie My first	2	0	1	0	1
1984	Sun gold malibu	3	0	1	0	2
1984	Barbie Great shape	2	0	1	0	1
1984	Barbie Crystal	2	0	1	0	1
1985	Barbie Peaches n Cream	2	0	1	0	1
1985	Barbie dreamtime	1	0	1	0	0
1985	Barbie Day to night	3	0	1	0	2
1985	Barbie Tropical	4	0	1	0	3
1986	Barbie Astronaut	2	0	0	1	1
1986	Barbie Gift Giving	1	0	1	0	0
1986	Barbie Feelin' Groovy	1	0	1	0	0
1986	Barbie Magic Movies	2	0	1	0	1
1986	Barbie Vacation sensation	1	0	1	0	0
1986	Barbie Dream Glow	3	0	1	0	1
1986	Barbie and the rockers	4	0	1	0	1
1987	Barbie Funtime	4	0	1	0	3
1987	Barbie My First	3	0	1	0	2
1987	Skating star	1	0	0	1	0
1987	Barbie Fun to dress	2	0	0	1	1
1987	Barbie Super hair	2	0	1	0	1
1987	Barbie Jewel Secrets	3	0	1	0	2
1987	Barbie California	3	0	1	0	2
1987	Barbie and the rockers	4	0	1	0	2
1987	Barbie Doctor	1	0	0	1	0
1988	Barbie dreamtime	1	0	1	0	0
1988	Barbie feeling fun	1	0	1	0	0
1988	Barbie show n ride	1	0	0	1	0
1988	Barbie fun to dress	2	0	1	0	1
1988	Barbie Vacation sensation	1	0	1	0	0
1988	Super star	2	0	0	1	1
1988	Barbie my first	3	0	1	0	1
1988	Barbie Animal lovin'	2	0	1	0	1
1988	Barbie Island Fun (christie, teresa, miko)	3	0	1	0	2
1988	Barbie Perfume Pretty (christie, whitney)	3	0	1	0	2
1988	Barbie and the sensations	4	0	0	1	3
1989	Barbie Fun to dress	3	0	1	0	2
1989	Barbie Gift Giving	1	0	1	0	0
1989	Barbie Army	1	0	1	1	0
1989	Barbie Cool times (christie, teresa, midge)	3	0	1	0	2
1989	Barbie style magic	3	0	1	0	2
1989	Barbie Super star	2	0	1	0	1
1989	Barbie Garden party	2	0	1	0	0
1989	Barbie and all the stars(christie/theresa)	3	0	1	1	2
1989	Barbie and the beat (christie/midge	3	0	0	1	2
1989	Barbie beach blast	4	0	1	0	3
1989	Barbie dance club (kayla/devon)	3	0	1	0	2
1989	Barbie flight time	3	0	1	1	2
1989	Baribe my first barbie princess	2	0	1	0	1
1989	Barbie party treats	1	0	1	0	0
1989	Barbie western fun/christie/Nia	3	0	0	1	2
1989	Barbie wet n wild (christie/teresa	3	0	1	0	2
1989	Barbie ice capades	2	0	0	1	1
1989	Barbie Dance magic	1	0	0	1	1
1990	Barbie cool looks	1	0	1	0	0
1990	Barbie fashion play	3	0	1	0	2
1990	Barbie Golden evening	1	0	1	0	0
1990	Barbie Party Pretty	1	0	1	0	0
1990	Barbie Pink Sensation	1	0	1	0	0
1990	Barbie Special expressions	2	0	1	0	1
1990	Barbie winter fun	1	?	1	0	0
1990	Barbie cake deco	2	0	1	0	1
1990	Barbie All stars	4	0	1	1	3
1990	Barbie and the beat	1	0	0	1	1
1990	Barbie flight time	3	0	1	1	1
1990	Barbie western fun/christie/Nia	3	0	0	1	1
1990	Barbie costume ball	2	0	1	0	1
1990	Barbie beach blast	4	0	1	0	3
1990	Barbie ice capades	2	0	0	1	1
1990	Barbie my first barbie princess	2	0	1	0	1
1990	Barbie Dance magic	1	0	0	1	0
1991	Trailblazing barbie	1	0	1	0	0
1991	Party in pink	1	0	1	0	0
1991	Fashion play	3	0	1	0	2
1991	stars and stripes Airforce	1	0	0	1	0
1991	Navy barbie	2	0	0	1	1
1991	cute n cool	1	0	1	0	0
1991	School fun	2	0	1	0	1
1991	Special expressions	2	0	1	0	1
1991	southern beautify barbie	1	0	1	0	0
1991	All American	4	0	1	0	1
1991	lights and lace	3	0	1	0	2
1992	bath magic	2	0	1	0	1
1992	Fun to dress	3	0	1	0	2
1992	Mermaid barbie	1	0	1	0	0
1992	Pretty surprize	1	0	1	0	0
1992	Snap and play barbie	2	0	1	0	1
1992	Barbie sparkle eyes	2	0	1	0	1
1992	My first barbie	3	0	1	0	2
1992	Rappin' rockin'	3	0	1	0	2
1992	Rollerblade	4	0	1	0	3
1992	Sun sensation	3	0	1	0	2
1993	Bath blast	2	0	1	0	1
1993	Police officer	2	0	0	1	1
1993	Love to read	1	0	1	0	0
1993	Secret hearts	2	0	1	0	1
1993	Stars and stripes army	2	0	0	1	1
1993	My first	3	0	1	0	2
1993	Earing magic	2	0	1	0	1
1993	Glitter beach	4	0	1	0	3
1993	Hollywood hair	2	0	1	0	0
1993	Paint n dazzle	4	0	1	0	3
1993	Western stampin	2	0	1	0	1
1993	Spots n dots	2	0	1	0	0
1993	Sea holiday	1	0	1	0	0
1994	My first barbie	4	0	1	0	3
1994	Bicycling	2	0	1	0	2
1994	Doctor	3	0	0	1	2
1994	Dress n fun	3	0	1	0	2
1994	Gymnast	2	1	0	1	1
1994	Super talk	2	0	1	0	1
1994	Airforce	2	0	0	1	1
1994	Camp	2	0	1	0	1
1994	Locket surprize	2	0	1	0	1
1994	Sun jewel	4	0	1	0	3
1994	Glitter hair	4	0	1	0	2
1995	Bubble angel	2	0	1	0	1
1995	My first tea	4	0	1	0	3
1995	Fire fighter	2	0	0	1	1
1995	Pen friend	1	0	1	0	0
1995	International travel	1	0	1	0	0
1995	My first princess	4	0	1	0	3
1995	ruffle fun	4	0	1	0	3
1995	teacher	3	0	0	1	1
1995	strollin fun	2	0	1	0	1
1995	Butterfly princess	3	0	1	0	2
1995	Flying hero	4	0	1	0	3
1995	Dance moves	3	1	1	0	2
1995	Hot skating	2	0	1	0	1
1995	Cut and style	4	0	1	0	3
1995	Tropical splash	3	0	1	0	1
1995	Winter sport	1	0	1	0	0
1996	Foam and colour	3	0	1	0	0
1996	Pet doctor	2	0	0	1	1
1996	Olympic gymnast	2	1	0	1	1
1996	Super gymnast	1	1	0	1	0
1996	Songbird	3	0	1	0	2
1996	Ocean friends	3	0	0	1	2
1996	Barkle beach	4	0	1	0	2
1996	Twirling	3	0	0	1	2
1996	Pretty hearts	3	0	1	0	2
1997	Barbie and ginger	2	1	1	0	1
1997	cool shopping	2	0	0	1	1
1997	horse riding	2	0	1	0	1
1997	jewellery fun	4	0	1	0	1
1997	winter dazzle	2	0	1	0	1
1997	talk with me	2	0	1	0	1
1997	palaeontologist	2	0	0	1	1
1997	sixties fun	1	0	1	0	0
1997	Ponytails Barbie	2	0	1	0	1
1997	Chic barbie	1	0	1	0	0
1997	Splash n color	3	0	1	0	1
1997	Bead blast	4	0	1	0	1
1997	Flower fun	3	0	1	0	2
1997	Hula Hair	3	0	1	0	2
1997	Movin Groovin	3	0	1	0	2
1997	Working out	3	1	1	0	2
1997	Rapunzel	2	0	1	0	1
1998	School photographer	1	1	0	1	1
1998	Sticker craze	2	0	1	0	1
1998	Sweet treats	2	0	1	0	1
1998	Princess	4	0	1	0	3
1998	Sleeping beauty	2	0	1	0	1
1998	Pearl beach	4	0	1	0	1
1998	Bubble fairy	3	0	1	0	1
1998	Butterfly art	4	0	1	0	1
1998	Beyond pink	3	0	1	0	1
1998	Flip and dive	3	0	1	0	1
1998	Pretty in plaid	4	0	1	0	1
1998	Sweetheart	4	0	1	0	1
1998	Twirlin make up	3	0	1	0	1
1998	Tie Dye	3	1	1	0	1
1998	Very velvet	4	0	1	0	1
1998	Color series	3	1	1	0	1
1999	Ballet lessons	1	0	1	0	0
1999	Bootcamp	2	1	0	1	1
1999	glamorama	1	0	1	0	0
1999	Sign language	2	0	0	1	1
1999	Pet Loving	2	0	0	1	0
1999	Rapunzel	2	0	1	0	1
1999	Pet loving	1	0	1	0	0
1999	Jewel skating	2	0	0	1	1
1999	Ballerina dreams	1	0	0	1	0
1999	Pilot	1	0	0	1	0
1999	Bath boutique	3	0	1	0	1
1999	Birthday party	2	0	1	0	1
1999	Florida vacation	3	0	1	0	1
1999	generation girl	6	0	1	0	1
1999	Glam and groom	3	0	1	0	2
1999	Happenin hair	3	1	1	0	2
1999	Hollywood nail	3	0	0	1	2
1999	Movie star	2	0	0	1	1
1999	Major league	6	1	0	1	2
1999	Pretty flowers	4	0	1	0	1
1999	Secret messages	3	0	1	0	2
1999	Sit n style	4	0	1	0	1
1999	Soccer	4	1	0	1	1
1999	Style	3	0	1	0	1
1999	Swimming champion	4	0	0	1	1
1999	Cool skating	3	0	1	0	1
1999	Pyjama fun	1	0	1	0	0
2000	Ballet star	2	0	0	1	1
2000	Princess	4	0	1	0	3
2000	President	3	0	0	1	2
2000	Dream wedding	2	0	1	0	1
2000	hip hair	1	0	1	0	0
2000	Princess bride	2	0	1	0	1
2000	Fashion designer	2	0	0	1	1
2000	Fashion wardrobe	2	0	1	0	1
2000	Kitty fun	2	0	1	0	1
2000	Spanish teacher	2	0	0	1	1
2000	Star splash	2	0	1	0	1
2000	Forrest princess	2	0	1	0	1
2000	Wash n wear	2	0	1	0	1
2000	Quinceanera	2	0	1	0	0
2000	time for tea	2	0	1	0	1
2000	pretty picnic	2	0	1	0	1
2000	teacher	1	0	0	1	1
2000	paratrooper	2	0	0	1	1
2000	Very valentine	2	0	1	0	1
2000	flower mania	2	0	1	0	1
2000	Pet doctor	1	0	0	1	0
2000	spring day	2	0	1	0	0
2000	equestrian	1	0	0	1	0
2000	rose princess	2	0	1	0	1
2000	generation girl	6	0	1	0	3
2000	surf city	3	0	1	0	2
2000	Hawaii	3	0	1	0	2
2000	Cool clips	3	0	1	0	2
2000	flower power	3	0	1	0	2
2000	flying butterfly	3	0	1	0	2
2000	hip to be square	4	0	1	0	1
2000	jewel girl	3	0	1	0	2
2000	picture pockets	4	0	1	0	3
2000	Rain or sun	3	0	1	0	2
2001	Grand hotel	1	0	1	0	0
2001	Ballet star	2	0	1	0	1
2001	star skater	3	0	1	0	2
2001	school zone	2	1	0	1	1
2001	aviator	2	0	0	1	1
2001	train travel	2	0	1	0	1
2001	valentine wishes	2	0	1	0	1
2001	shoes galore	1	0	1	0	0
2001	its my birthday	2	0	1	0	0
2001	dress n go	2	0	1	0	1
2001	style boulevard	1	0	1	0	0
2001	happy birthday	2	0	1	0	1
2001	dream princess	1	0	1	0	0
2001	pretty princess	3	0	1	0	2
2001	Starlight fairy	2	0	1	0	1
2001	Wedding bouquet	1	0	1	0	0
2001	Lunch date	2	0	1	0	1
2001	Birthday party	1	0	1	0	0
2001	hot spot	2	0	1	0	1
2001	Kennel care	2	0	0	1	1
2001	baking fun	1	0	1	0	0
2001	spring zing	1	0	1	0	1
2001	Rapunzel	2	0	1	0	1
2001	Magic jewel	2	0	1	0	1
2001	school cool	3	0	1	0	2
2001	Palm beach	3	0	1	0	2
2001	sunshine day	3	0	1	0	1
2001	amazing nails	4	0	1	0	3
2001	salon surprize	3	0	1	0	2
2001	jam n glam	3	0	1	0	2
2001	fruit style	4	0	1	0	1
2001	bead n beauty	3	0	1	0	2
2001	Super gymnast	3	1	0	0	2
2001	Fashion photo	3	0	1	0	2
2001	spot scene	6	0	1	0	4
2001	fab fashions	7	0	1	0	2
2001	party party	3	0	1	0	2
2001	school style	3	0	1	0	2
2001	sunsation	3	0	1	0	2
2002	Princess	3	0	1	0	2
2002	Easter magic	2	0	1	0	1
2002	Stylin pup	3	0	1	0	2
2002	Maskerade party	2	0	1	0	1
2002	Perrrfectly Halloween	2	0	1	0	1
2002	Halloween glow	2	0	1	0	1
2002	XO VALENTINE	2	0	1	0	1
2002	Ballet	2	0	1	0	1
2002	About town	1	0	1	0	0
2002	Button blast	1	0	1	0	0
2002	Real style	1	0	1	0	0
2002	Tooth fairy	2	0	1	0	1
2002	Rio	4	0	1	0	3
2002	Happy family baby doctor	2	0	0	1	1
2002	Stylin hair	2	0	1	0	1
2002	Pop sensation	2	0	0	1	1
2002	Boutique	3	0	1	0	1
2002	Chair flair	3	0	1	0	2
2002	Purse galore	4	0	1	0	2
2002	Date at eight	3	0	1	0	1
2002	Garden surprize	1	0	1	0	0
2002	Dance flex	3	1	1	0	2
2002	Cut and style	3	0	1	0	2
2002	Twilight gala	3	0	1	0	2
2002	fruit style	3	0	1	0	2
2002	Summer garden	2	0	1	0	0
2003	Wedding bouquet	1	0	1	0	0
2003	Party perfect	2	0	1	0	1
2003	Chic barbie	3	0	1	0	1
2003	Happy Birthday	2	0	1	0	1
2003	Trendy touches	2	0	1	0	0
2003	Pretty flowers	3	0	1	0	2
2003	Pink/green dress	6	0	1	0	4
2003	Daisy café style	3	0	1	0	2
2003	Hip	3	0	1	0	1
2003	Fairy tale	6	0	1	0	3
2003	Cheerleaders	3	1	1	0	2
2003	Cali girl	4	0	1	0	2
2003	City style	28	0	1	0	13
2003	Trendy and bendy	3	0	1	0	2
2003	Lounge kitties	3	0	1	0	1
2003	Ballet star	3	0	0	1	2
2003	Really rosy	4	0	1	0	3
2003	Beach fun	3	0	1	0	2
2003	Post pets	4	0	1	0	3
2003	Bead party	3	0	1	0	2
2003	Stretch sensation	2	0	1	0	1
2003	Hoops and loops	3	0	1	0	2
2003	Movie star	3	0	0	1	2
2004	Happy Birthday	4	0	1	0	3
2004	Hearts and kisses	2	0	1	0	1
2004	Boo-tiful Halloween barbie	1	0	1	0	0
2004	Totally spring	2	0	1	0	1
2004	school cool	1	0	1	0	0
2004	western style	1	0	1	0	0
2004	Ballet glam	1	0	1	0	0
2004	Christmas morning	1	0	1	0	0
2004	pet doctor	2	0	1	0	1
2004	Santas helper	2	0	1	0	1
2004	Ballet star	1	0	0	1	0
2004	Butterfly shirt	1	0	1	0	0
2004	Kayla	1	0	1	0	1
2004	Pink jumper	1	1	1	0	1
2004	fashion fever	1	1	1	0	0
2004	Brown pants	1	0	1	0	0
2004	Pink shirts	1	0	1	0	0
2004	Denim hat	1	0	1	0	0
2004	Guitar shirt	1	0	1	0	0
2004	Drew pink	1	0	1	0	0
2004	flower shirt	1	0	1	0	0
2004	island shirt	1	0	1	0	1
2004	Polka dot	1	0	1	0	1
2004	Blue shirt	1	0	1	0	1
2004	black dress	1	0	1	0	0
2004	White sweater	1	0	1	0	0
2004	Striped pants	1	0	1	0	1
2004	Striped shirt	1	0	1	0	1
2004	Striped jacket	1	0	1	0	0
2004	Fanny pack	1	0	1	0	1
2004	Pink shirts	1	0	1	0	0
2004	fever drew red dress	1	0	1	0	1
2004	Pink hat	1	0	1	0	1
2004	Drew tokyo	1	0	1	0	1
2004	Terse toyko	1	0	1	0	1
2004	Barbie tokyo	1	0	1	0	0
2004	Demin jacket pink shorts	1	0	1	0	0
2004	Drew pink jacket dress	1	0	1	0	1
2004	Camo pants	1	0	1	0	1
2004	Kayla mesh	1	0	1	0	1
2004	Teresa floppy hat	1	0	1	0	1
2004	Fuzzy scarf	1	0	1	0	1
2004	green scarf	1	0	1	0	0
2004	Drew red shirt	1	0	1	0	1
2004	White dress	1	0	1	0	0
2004	Beautiful bride	2	0	1	0	1
2004	City style	11	0	1	0	5
2004	Cali girl	5	1	1	0	4
2004	Hawaiian hair	2	0	1	0	1
2004	Western	3	0	1	0	2
2004	Accessories galore	3	0	1	0	0
2004	Fantasy tales	4	0	1	0	1
2004	Diamond dazzle	3	0	1	0	2
2004	Fashion show	4	0	0	1	3
2004	Ballet dreams	3	0	0	1	2
2004	imessage	2	0	1	0	1
2004	what a weekend	2	0	1	0	0
2005	spring scene	2	0	1	0	1
2005	Spring into style	1	0	1	0	0
2005	Happy Birthday	2	0	1	0	1
2005	pet doctor	1	0	0	1	0
2005	Holiday angel	2	0	1	0	1
2005	Christmas morning	1	0	1	0	0
2005	Happy holidays	1	0	1	0	0
2005	with love	2	0	1	0	1
2005	Halloween star and wishes	3	0	1	0	1
2005	Ballet star	1	0	1	0	0
2005	Shannon	1	0	1	0	0
2005	Tia	1	0	1	0	1
2005	Denim hat	1	0	1	0	0
2005	black dress	1	0	1	0	0
2005	kira	1	0	1	0	1
2005	Plaid dress	1	0	1	0	0
2005	White dress	1	0	1	0	1
2005	Desiree	1	0	1	0	1
2005	Purple dress	1	0	1	0	1
2005	Dress striped	1	0	1	0	0
2005	Gillian	1	0	1	0	0
2005	White outfit	1	0	1	0	0
2005	Demin skirt	1	0	1	0	0
2005	Courtney	1	0	1	0	1
2005	Beach fun	6	1	1	0	3
2005	City style	4	0	1	0	0
2005	Teacher	2	0	0	1	1
2005	Baby doctor	2	0	0	1	1
2005	Fairy tale princesses	3	0	1	0	0
2005	Chic barbie	6	0	1	0	1
2005	Barbie diaries	4	0	1	0	3
2005	weekend getaway	2	0	1	0	0
2006	Holiday angel	2	0	1	0	1
2006	Christmas morning	1	0	1	0	0
2006	holiday wishes	1	0	1	0	0
2006	I love valentines days	2	0	1	0	1
2006	Halloween	6	0	1	0	2
2006	Totally easter/party	3	0	1	0	1
2006	It's your birthday	1	0	1	0	0
2006	Country kicks/girl	2	0	1	0	1
2006	ballet star	1	0	0	1	0
2006	Pink coat	1	0	1	0	0
2006	Orange coast	1	0	1	0	0
2006	White jacket	1	0	1	0	0
2006	pink dress	1	0	1	0	0
2006	lace shirt	1	0	1	0	0
2006	Pink glitter	1	0	1	0	0
2006	Gold glitter	1	0	1	0	0
2006	Butterfly Teresa	1	0	1	0	1
2006	bear shirt	1	0	1	0	0
2006	blue coat	1	0	1	0	0
2006	barbie shirt	1	0	1	0	1
2006	pink dress modern	1	0	1	0	0
2006	Kira	1	0	1	0	1
2006	Teresa	1	0	1	0	0
2006	Animal print	4	0	1	0	3
2006	White skirt	1	0	1	0	0
2006	Tia	1	0	1	0	1
2006	Modern jeans	1	0	1	0	0
2006	Modern trends shirt	2	0	1	0	2
2006	Holiday	3	0	1	0	1
2006	hair shop	1	0	0	1	0
2006	makeup	4	0	1	0	2
2006	bride	2	0	1	0	1
2006	City style	6	0	1	0	3
2006	Baby doctor	3	0	0	1	2
2006	Zoo doctor	2	0	0	1	0
2006	Art teacher	1	0	0	1	0
2006	pet sitter	1	1	0	0	0
2006	baby photographer	1	0	0	1	0
2006	Beach glam	4	1	1	0	2
2006	12 Dancing princesses	10	0	1	0	6
2006	Easy for me	3	1	1	0	2
2006	princess series	9	0	1	0	1
2006	Pom pom	8	1	0	1	3
2006	Twirl girl	3	0	0	1	1
2006	Glitter games	2	1	0	1	1
2006	Barbie tanner	4	1	0	1	2
2007	holiday wishes	2	0	1	0	1
2007	Christmas morning	1	0	1	0	0
2007	XO VALENTINE	2	0	1	0	1
2007	Easter flowers	1	0	1	0	0
2007	Happy Birthday	2	0	1	0	1
2007	sleeping beauty	1	0	1	0	0
2007	Fashion fever	13	0	1	0	4
2007	Glam	5	0	1	0	3
2007	surfs up	4	1	1	0	2
2007	totally hair	8	0	1	0	5
2007	Day 2 nite	7	0	1	0	4
2007	Ballerina princesses	8	0	1	0	4
2007	Princess	6	0	1	0	1
2007	Birthday	3	0	1	0	2
2007	Ballet teacher	2	0	0	1	1
2007	Cake baker	1	0	0	1	0
2007	Pet set	1	0	0	1	0
2007	Princess	1	0	1	0	0
2007	Chic barbie	3	0	1	0	2
2007	hair jewels	3	0	1	0	1
2007	Accessories galore	3	0	1	0	1
2008	Holiday party	2	0	1	0	1
2008	Christmas morning	1	0	1	0	0
2008	Holiday scene	2	0	1	0	1
2008	Holiday sparkle	1	0	1	0	0
2008	Valentine glamour	2	0	1	0	1
2008	Clean up pup	2	0	1	0	1
2008	Trick or chic	2	0	1	0	1
2008	Fashion spell	1	0	1	0	0
2008	Pink Halloween	1	0	1	0	0
2008	Happy Birthday	2	0	1	0	1
2008	Cut and style Rapunzel	2	0	1	0	1
2008	Then and now	1	0	1	0	0
2008	Easter pretty	1	0	1	0	0
2008	Prima ballerina	3	0	0	1	0
2008	Pink holiday	1	0	1	0	0
2008	Preschool teacher	1	0	0	1	0
2008	Salon style	2	0	1	0	1
2008	Newborn baby doctor	1	0	0	1	0
2008	Baby doctor	1	0	0	1	0
2008	Fashion fever	24	0	1	0	9
2008	Shopping bag	5	0	1	0	1
2008	Stripes	4	0	1	0	2
2008	Dots	4	0	1	0	2
2008	Barbie and me jackets	6	0	1	0	3
2008	Zoo doctor	1	0	0	1	0
2008	TV chef	4	0	0	1	2
2008	I can be teacher	1	0	0	1	0
2008	Space camp	3	0	0	1	2
2008	Baby doctor	2	0	0	1	1
2008	Swim instructor	1	1	0	1	0
2008	Glamour camper	1	0	1	0	0
2008	Luv Me 3 Tricky Triplets Barbie	2	0	1	0	1
2008	Taffy dog	2	0	1	0	1
2008	Candy glam	3	0	1	0	1
2008	Fairy-tastic princess	3	0	1	0	1
2008	Fairy tale princesses	3	0	1	0	0
2008	Beach party	4	1	1	0	2
2008	Color change divers	2	0	1	0	1
2008	beach bike	2	0	1	0	1
2008	Wedding day sparkle	1	0	1	0	0
2008	Totally stylin tattoos/nails	4	0	1	0	2
2008	Chat divas	3	0	1	0	2
2009	holiday wishes	2	0	1	0	1
2009	HAPPY holidays	1	0	1	0	0
2009	Halloween treat	2	0	1	0	1
2009	Fashion spell	1	0	1	0	0
2009	Easter sweetie	1	0	1	0	0
2009	Potty training pups	2	0	1	0	1
2009	Superstar	1	0	1	0	0
2009	H2 design	3	0	1	0	2
2009	Doggie park	2	0	1	0	1
2009	Getting read	1	0	1	0	0
2009	Modern princess	1	0	1	0	0
2009	Happy Birthday	1	0	1	0	0
2009	Fab girl	1	0	1	0	0
2009	Fashions	3	0	1	0	1
2009	Movie star	1	0	0	1	0
2009	Fashionistas	12	0	1	0	3
2009	Pet vet	2	0	0	1	1
2009	Race car driver	1	0	0	1	0
2009	Kid doctor	1	0	0	1	0
2009	bride	2	0	1	0	1
2009	ballerina	3	0	1	0	2
2009	Kitty care	2	0	1	0	1
2009	Baby sitter	1	0	0	1	0
2009	Pizza chef	2	0	0	1	1
2009	Gymnastics coach	1	0	0	1	0
2009	Swim instructor	1	1	0	1	0
2009	Ballroom dancer	1	0	0	1	0
2009	Snowboarder	1	0	0	1	0
2009	Teacher	1	0	0	1	0
2009	Preschool teacher	1	0	0	1	0
2009	sweet chef	1	0	0	1	0
2009	sparkle princess	9	0	1	0	4
2009	Barbie loves makeup	6	0	1	0	0
2009	Chic barbie	4	0	1	0	1
2009	Glam	4	0	1	0	2
2009	White dress	4	0	1	0	1
2009	Kidpicks	5	0	1	0	2
2010	Valentine wishes	2	0	1	0	1
2010	I love valentines	2	0	1	0	1
2010	Paddling taffy	2	0	1	0	1
2010	Taffy and puppies	1	0	1	0	0
2010	Puppy water park	2	0	1	0	1
2010	Video girl	3	0	1	0	2
2010	Brunch time	1	0	1	0	0
2010	Fashion barbie	2	0	1	0	1
2010	Halloween	1	0	1	0	0
2010	Spin to clean and bb	2	0	1	0	0
2010	bride	1	0	1	0	0
2010	Fashionistas	22	0	1	0	7
2010	Teacher	1	0	0	1	0
2010	Skier	1	0	0	1	0
2010	ballerina	3	0	0	1	3
2010	dentist	2	0	0	1	1
2010	Lifeguard	2	0	0	1	1
2010	Art teacher	2	0	0	1	1
2010	Pet vet	2	0	0	1	1
2010	pony doctor	1	0	0	1	0
2010	Zoo doctor	1	0	0	1	0
2010	Ballet teacher	1	0	0	1	0
2010	Shopping dolls	4	0	1	0	2
2010	Chic barbie	4	0	1	0	1
2010	sparkle princess	14	0	1	0	5
2010	Bathplay fun	4	1	1	0	2
2010	Kidpicks	3	0	1	0	2
2011	A perfect Christmas	1	0	1	0	0
2011	Happy holidays	2	0	1	0	1
2011	Holiday sparkle	1	0	1	0	0
2011	Valentine glamour	2	0	1	0	1
2011	Halloween party	1	0	1	0	0
2011	Trick or chic	2	0	1	0	1
2011	glitter glam vac	2	0	1	0	1
2011	Spa day	1	0	1	0	0
2011	Fashionistas	5	0	1	0	2
2011	Chef	2	0	0	1	1
2011	TV news anchor	2	0	0	1	1
2011	Architect	2	0	0	1	1
2011	Computer engineer	2	0	0	1	1
2011	Movie star	1	0	0	1	0
2011	Pilot	2	0	0	1	1
2011	Palaeontologist	2	0	0	1	1
2011	Baby sitter	2	0	0	1	1
2011	Cheer leader	5	0	0	1	3
2011	Pastry chef	1	0	0	1	0
2011	princesses	6	0	1	0	3
2011	Hair tastic	3	0	1	0	0
2012	I love Valentine	1	0	1	0	0
2012	Halloween haunt	1	0	1	0	0
2012	Halloween star	1	0	1	0	0
2012	Easter sweetie	1	0	1	0	0
2012	Contest winner	1	0	1	0	0
2012	Happy Birthday	1	0	1	0	0
2012	ella friends	1	0	1	0	0
2012	Suds & Hugs	2	0	1	0	1
2012	Puppy play	2	0	1	0	1
2012	design and dress	2	0	1	0	1
2012	photo fashion	2	0	1	0	1
2012	fashionistas	6	0	1	0	3
2012	Ice skater	3	0	0	1	2
2012	Nurse	2	0	0	1	1
2012	actress	1	0	0	1	0
2012	track champion	1	0	0	1	0
2012	gymnastic champion	1	0	0	1	0
2012	tennis player	1	0	0	1	0
2012	pet vet	1	0	0	1	0
2012	fashion designer	1	0	0	1	0
2012	swim champion	2	0	0	1	1
2012	flight attendant	1	0	0	1	0
2012	fashion photographic	1	0	0	1	0
2012	nursery school	1	0	0	1	0
2012	artic rescuer	2	0	0	1	0
2012	teacher	2	0	0	1	1
2012	pancake chef	2	0	0	1	1
2012	baby sitter	2	0	0	1	1
2012	Wedding day sparkle	2	0	0	1	1
2012	pink	6	0	0	0	2
2012	Hair tastic	7	0	1	0	2
2012	fab girl	3	0	1	0	1
2013	Be my valentine	1	0	1	0	0
2013	Holiday sparkle	1	0	1	0	0
2013	Holiday surprise	1	0	1	0	0
2013	holiday wished	2	0	1	0	1
2013	Bewitched	1	0	1	0	0
2013	sweetheart	2	0	1	0	1
2013	doggie park	1	0	1	0	0
2013	Slide and spin	2	0	1	0	1
2013	color stylin	2	0	1	0	1
2013	Color chalk	2	0	1	0	1
2013	Digital dress	2	0	1	0	1
2013	Kidpicks	3	0	1	0	2
2013	Fashions	3	0	1	0	2
2013	Fashionistas	16	0	1	0	9
2013	Zoo keeper	2	0	0	1	1
2013	Magician	1	0	0	1	0
2013	Sweet chef/dessert	3	0	0	1	1
2013	dolphin trainer	2	1	0	1	1
2013	Pet groomer	1	0	0	1	0
2013	skier	1	0	0	1	0
2013	soccer player	1	0	0	1	0
2013	actress	1	0	0	1	0
2013	rockstar	1	0	0	1	0
2013	artist	1	0	0	1	0
2013	floral designer	1	0	0	1	0
2013	mars explorer	2	0	0	1	1
2013	hair stylist	1	0	0	1	0
2013	baby doctor	2	0	0	1	1
2013	makeup artist	1	0	0	1	0
2013	teacher	2	0	0	1	1
2013	gymnastics teacher	1	0	0	1	0
2013	Cheer leader	3	0	0	1	2
2013	pink	6	0	1	0	0
2013	Long long hair	8	0	1	0	3
2013	Beach	4	1	1	0	2
2014	Ring	4	0	1	0	1
2014	beach	5	0	1	0	3
2014	Safari	1	0	1	0	0
2014	Fairytale princess	8	0	1	0	3
2014	Metallic	1	0	1	0	0
2014	Velvet top	1	0	1	0	0
2014	Pink and white dress	1	0	1	0	0
2014	Pink and silver dress	1	0	1	0	0
2014	Pink and fabulous	2	0	1	0	0
2014	zoo doctor	1	0	0	1	0
2014	babysitter	1	0	0	1	0
2014	teacher	2	0	0	1	1
2014	doctor	2	0	0	1	1
2014	pilot	1	0	0	1	0
2014	Entrepreneur	4	0	0	1	3
2014	cake baker	1	0	0	1	0
2014	Pet vet	1	0	0	1	0
2014	Ice skater	2	0	0	1	1
2014	rock star	2	0	0	1	1
2014	soccer player	1	0	0	1	0
2014	cookie chef	2	0	0	1	1
2014	singer	1	0	0	1	0
2014	Nurse	2	0	0	1	1
2014	Girl scouts	3	0	0	1	2
2014	Spotlight barbie	3	0	0	1	2
2014	Raquelle gold jacket	1	0	1	0	1
2014	Raquelle red vest	1	0	1	0	1
2014	Nikki glam luxe	1	0	1	0	1
2014	Teresa glam style	1	0	1	0	1
2014	Flower jacket	1	0	1	0	0
2014	Black fur	1	0	1	0	0
2014	Fur vest	1	0	1	0	0
2014	Bomber jacket	1	0	1	0	0
2014	Summer pjs blue dress	1	0	1	0	1
2014	Summer green pants	1	0	1	0	1
2014	Raquelle	1	0	1	0	1
2014	PJs	1	0	1	0	1
2014	Purple lace	1	0	1	0	1
2014	flower dress ser	1	0	1	0	1
2014	Nikki	1	0	1	0	1
2014	Heart shirt	1	0	1	0	0
2014	Red and Orange flower	1	0	1	0	0
2014	Pink and black	1	0	1	0	0
2014	Pink glitter	1	0	1	0	0
2014	Pink hearts	1	0	1	0	0
2014	Color me glam	1	0	1	0	0
2014	Potty trainin'	3	0	1	0	1
2014	Malibu	3	0	1	0	0
2014	Iron on	2	0	1	0	1
2014	Tru favourite	3	0	1	0	2
2014	clutch closet	1	0	1	0	0
2014	Hair tattoos	2	0	1	0	1
2014	Witch	1	0	1	0	0
2014	Happy halloween	1	0	1	0	0
2014	Barbie boutique store	4	0	1	0	3
2014	Holiday wishes	2	0	1	0	1
2014	Happy birthday	1	0	1	0	0
2014	Endless curls	2	0	1	0	1
2014	Sparkle studio	2	0	1	0	1
2014	Design and dress	2	0	1	0	1
2014	Fashion design plates	2	0	1	0	1
2014	Bride	1	0	1	0	0
2015	extra long	2	0	1	0	1
2015	Sparkle glitz	5	0	1	0	1
2015	Pink sparkle glitz	4	0	1	0	1
2015	Pinktastic chic	4	0	1	0	1
2015	Beach	5	0	1	0	3
2015	ballerinas	4	0	0	1	2
2015	rock n royals	6	0	0	1	2
2015	zoo doctor	1	0	0	1	0
2015	doctor	1	0	0	1	1
2015	babysitter	1	1	0	1	0
2015	dentist	2	1	0	1	1
2015	eye doctor	2	0	0	1	1
2015	teacher	2	0	0	1	1
2015	paediatrician	1	1	0	1	0
2015	Scientist	2	0	0	1	1
2015	Nurse	2	1	0	1	1
2015	Pilot	1	1	0	1	1
2015	Firefighter	1	1	0	1	0
2015	Chef	1	1	0	1	0
2015	Soccer player	2	0	0	1	1
2015	Pet vet	2	1	0	1	1
2015	Ice skater	1	0	0	1	1
2015	Nurse	3	0	0	1	1
2015	Lifeguard	1	0	0	1	0
2015	rockstar	2	0	0	1	1
2015	cheerleader	3	1	0	1	2
2015	tennis	1	1	0	1	0
2015	film director	2	1	0	1	1
2015	Ice cream romper	1	0	1	0	0
2015	Glam team	1	1	1	0	0
2015	Smile with style	1	1	1	0	0
2015	Powder pink	1	0	1	0	0
2015	Dolled up dots	1	0	1	0	0
2015	Pants so pink	1	1	1	0	1
2015	Red ruffles	1	0	1	0	1
2015	Kitty dress	1	0	1	0	1
2015	Plum Plaid	1	1	1	0	1
2015	Denim n dots	1	0	1	0	0
2015	Sporty stripes	1	1	1	0	0
2015	Romper chic	1	1	1	0	1
2015	flower fun	1	0	1	0	1
2015	Donut shirt	1	0	1	0	0
2015	LA girl	1	1	1	0	0
2015	Dream floral	1	0	1	0	0
2015	statement stripes	1	0	1	0	0
2015	Lovin' lavender	1	1	1	0	1
2015	Western chic	1	0	1	0	0
2015	grace	1	0	1	0	1
2015	Nikki blonde	1	0	1	0	0
2015	Nikki stars	1	0	1	0	1
2015	Lea dots	1	0	1	0	0
2015	Raquelle	1	0	1	0	0
2015	Teresa	1	0	1	0	1
2015	leopard skirt	1	0	1	0	0
2015	be yourself	1	0	1	0	0
2015	petal	1	1	1	0	0
2015	Color style	1	0	1	0	0
2015	Mix n color	2	0	1	0	1
2015	Color me cute	2	0	1	0	1
2015	Fashion mix match	2	0	1	0	1
2015	Potty training pup	1	0	1	0	0
2015	Splish splash pup	2	1	1	0	1
2015	Rainbow hair	2	0	1	0	1
2015	hello barbie	3	1	1	0	1
2015	holiday sparkle	2	0	1	0	1
2015	Moonlight Halloween	1	0	1	0	0
2015	glitter hair	2	0	1	0	1
2015	Halloween magic	1	0	1	0	0
2015	Bride	1	?
2015	Happy birthday	1	0	1	0	0
2015	Easter princess	1	0	1	0	0
2015	Valentine beautify	1	0	1	0	0
2016	light up heard	2	0	1	0	1
2016	Camping fun	1	1	1	0	0
2016	ballerinas	3	0	0	1	2
2016	valentine sweetie	1	0	1	0	0
2016	Floral dress	7	1	1	0	1
2016	Ring	4	0	1	0	1
2016	Chic	3	0	1	0	1
2016	Pink and fabulous	2	0	1	0	1
2016	Glam night	3	0	1	0	1
2016	Glam vacation	5	1	1	0	1
2016	Flower jacket	1	1	1	0	1
2016	Flower skirt	1	1	1	0	0
2016	Flower shirt	1	1	1	0	0
2016	Gray sweater	1	1	1	0	1
2016	Denim jacket	1	1	1	0	1
2016	Leopard print jacket	1	1	1	0	0
2016	Paisley	1	1	1	0	0
2016	Striped skirt	1	1	1	0	0
2016	Black jacket	1	1	1	0	0
2016	Pink passport barbie suitcase	1	0	1	0	0
2016	Pink passport barbie fashions	2	0	1	0	1
2016	Camping fun	1	1	1	0	0
2016	Beach swim water play	6	1	1	0	3
2016	Skateboarder	1	1	1	0	1
2016	Soccer player	2	1	0	1	1
2016	Rock climber	2	1	1	0	1
2016	Martial artist	1	1	1	0	0
2016	Yoga colours pink/yellow blue etc	6	1	1	0	2
2016	Rock climber	2	1	0	1	1
2016	Martial artist	1	1	0	1	0
2016	Soccer	1	1	0	1	1
2016	Skateboarder	1	1	1	0	1
2016	Made to move	6	1	1	0	1
2016	Flipping fun	1	0	0	1	0
2016	Panda care-taker	1	0	0	1	0
2016	Spaghetti chef	2	1	0	1	1
2016	Farm vet	1	0	0	1	0
2016	Ribbon gymnast	2	0	0	1	0
2016	Smoothie barbie	1	0	0	1	0
2016	Bakery owner	2	0	0	1	0
2016	Zoo doctor	1	1	0	1	0
2016	Princess	3	0	0	1	1
2016	Teacher	1	0	0	1	0
2016	Pop star	1	0	0	1	0
2016	Scientist	1	0	0	1	0
2016	Pet vet	1	1	0	1	1
2016	Ice skater	1	0	0	1	1
2016	Farmer	1	1	0	1	0
2016	eye doctor	1	0	0	1	1
2016	Lifeguard	1	0	0	1	0
2016	Day to night	3	0	1	0	1
2016	18 Va va voilet	1	1	1	0	0
2016	19 Ruby red floral	1	1	1	0	1
2016	20 Fancy flowers	1	0	1	0	1
2016	21 Pretty in python	1	0	1	0	1
2016	22 Chambray chic	1	1	1	0	0
2016	23 Love that lave	1	0	1	0	0
2016	24 Crazy for coral	1	1	1	0	1
2016	25 Blue brocade	1	0	1	0	1
2016	26 Spring into style	1	1	1	0	0
2016	27 Sweetheart strips	1	0	1	0	0
2016	28 Floral flair	1	0	1	0	0
2016	29 terrific teal	1	1	1	0	0
2016	30 White and pink pizzazz	1	1	1	0	0
2016	31 Rock n roll plaid	1	0	1	0	0
2016	32 Dolled up denim	1	0	1	0	1
2016	33 fab fringe	1	0	1	0	1
2016	34 B fabulous	1	0	1	0	1
2016	35 Peace and love	1	0	1	0	0
2016	36 Chic with a wink	1	0	1	0	1
2016	37 Everyday chic	1	0	1	0	0
2016	38 So sporty	1	1	1	0	0
2016	40 Pizza pizzazz	1	0	1	0	0
2016	41 Pretty in Paisley	1	0	1	0	0
2016	42 Blue Violet	1	1	1	0	0
2016	43 Lacey Blue	1	0	1	0	0
2016	44 Leather and ruffles	1	0	1	0	0
2016	45 Boho Fringe	1	0	1	0	1
2016	46 Power Print	1	0	1	0	0
2016	47 Kitty Cute	1	1	1	0	0
2016	48 Daisy Pop	1	0	1	0	0
2016	49 Double Demin Look	1	0	1	0	0
2016	50 Emerald check	1	0	1	0	0
2016	51 Polka dot fun	1	1	1	0	1
2016	52 Plaid on plaid	1	0	1	0	0
2016	53 Lovely in lilac	1	0	1	0	0
2016	54 Tutu cool	1	0	1	0	0
2016	55 Denim and dazzle	1	0	1	0	0
2016	56 Style so sweet	1	1	1	0	1
2016	57 Zig and Zag	1	1	1	0	1
2016	Easter princess	1	0	1	0	0
2016	Holiday surprize	1	0	1	0	0
2016	Holidays wishes	2	0	1	0	1
2016	Halloween party	1	0	1	0	0
2016	Wedding bride	1	0	1	0	0
2016	Happy birthday	1	0	1	0	1
2017	Beach swim water play	5	1	1	0	3
2017	Drummer	1	1	0	1	0
2017	Change her look	1	0	0	1	0
2017	Barbie and the rockers - saxophone player	1	1	0	1	1
2017	Barbie and the rockers - violin	1	0	0	1	0
2017	Barbie and the rockers	1	0	0	1	0
2017	Hot dog stand	1	1	0	1	0
2017	Babysitter	1	0	0	1	0
2017	pizza chef	1	1	0	1	1
2017	Teacher	2	1	0	1	1
2017	Tennis coach	1	1	0	1	0
2017	Ballet instructor	2	1	0	1	1
2017	animal rescuer	1	1	0	1	0
2017	builder	2	1	0	1	1
2017	Pet groomer	1	1	0	1	1
2017	Musician	2	1	0	1	1
2017	Tennis player	1	1	0	1	1
2017	Cupcake chef	2	1	0	1	1
2017	Palaeontologist	1	1	0	1	0
2017	39 Emjoy fun	1	0	1	0	1
2017	58 Peplum power	1	1	1	0	0
2017	59 Tripo-cutie	1	1	1	0	1
2017	60 Patchwork denim	1	1	1	0	1
2017	61 Nice in nautical	1	1	1	0	0
2017	62 sweet for silver	1	1	1	0	0
2017	63 Platinum pop	1	0	1	0	0
2017	64 Lovin Leaopard	1	1	1	0	0
2017	65 powder pink lace	1	1	1	0	1
2017	66 beautiful butterflies	1	0	1	0	1
2017	67 Cactus cutie	1	0	1	0	0
2017	68 candy stripe	1	0	1	0	0
2017	69 Blue Beauty	1	0	1	0	0
2017	70 Pineapple pop	1	1	1	0	0
2017	71 Teddy bear flair	1	0	1	0	0
2017	72 Overall awesome	1	0	1	0	0
2017	73 Rosey romper	1	0	1	0	0
2017	74 Seeing starts	1	1	1	0	0
2017	75 Lavender kiss	1	1	1	0	0
2017	76 Purely pinstriped	1	1	1	0	0
2017	77 to tie dye for	1	0	1	0	1
2017	78 Floral frills	1	1	1	0	1
2017	79 wear your heart 1	1	0	1	0	0
2017	80 Cheerful check	1	0	1	0	1
2017	81 wear your heart	1	0	1	0	0
2017	82 chic	1	0	1	0	1
2017	83 Hipster	1	0	1	0	0
2017	84 Happy Hued	1	1	1	0	0
2017	85 Glam boho	1	0	1	0	1
2017	86 Sweet and sporty	1	1	1	0	1
2017	Barbie fashion	3	1	1	0	2
2017	Color surprize	2	0	1	0	1
2017	Yoga	4	1	1	0	2
2017	Dancer	1	1	0	1	1
2017	Baseball	1	1	0	1	0
2017	Skier	1	1	0	1	0
2017	Basketball	1	1	0	1	1
2017	Holiday doll	2	0	1	0	1
2017	Newborn pups	2	1	1	0	1
2017	bride	1	0	1	0	0
2018	rainbow sparkle	2	0	1	0	1
2018	poinsettia	2	0	1	0	1
2018	Eye doctor	1	0	0	1	0
2018	Pilot	1	1	0	1	0
2018	Scientist	1	1	0	1	0
2018	Robotic engineer	4	1	0	1	1
2018	Pop star	1	0	0	1	1
2018	Chef	1	1	0	1	0
2018	Doctor	1	1	0	1	0
2018	Farmer	1	1	0	1	0
2018	Beekeeper	2	1	0	1	1
2018	Baby doctor	2	1	0	1	1
2018	Dentist	2	0	0	1	1
2018	Gymnastics coach	3	1	0	2	1
2018	Ice skating coach	1	1	0	1	0
2018	Music teacher	1	0	0	1	0
2018	Farmer	1	1	0	1	0
2018	Travel accessory	1	0	1	0	0
2018	Scooter	1	1	1	0	0
2018	Camping fun	2	1	1	0	1
2018	Camp fire	2	1	1	0	1
2018	Emoji	6	1	1	0	3
2018	Pattern print	3	0	1	0	2
2018	Stripped dress	4	0	1	0	3
2018	Nikki	1	1	1	0	1
2018	Relaxation	1	1	1	0	0
2018	Fitness yoga	1	1	1	0	0
2018	Spa	1	1	1	0	0
2018	87 Rockstar	1	0	1	0	0
2018	88 unicorn magic	1	0	1	0	0
2018	89 OXOX	1	0	1	0	1
2018	90 Rainbow	1	1	1	0	1
2018	91 varsity	1	0	1	0	0
2018	92 retro garden	1	0	1	0	0
2018	93 Purple lace	1	0	1	0	1
2018	94 urban camp	1	1	1	0	1
2018	95 Blue jean	1	0	1	0	0
2018	96 check me out	1	1	1	0	0
2018	97 meow mix	1	1	1	0	0
2018	98 future is bright	1	1	1	0	1
2018	999 sweet bloom	1	1	1	0	0
2018	100 daisy love	1	1	1	0	1
2018	101 hot mesh	1	1	1	0	0
2018	102 bon voyage	1	0	1	0	0
2018	103 love	1	1	1	0	1
2018	104 checkered	1	0	1	0	0
2018	105 bold stripes	1	1	1	0	1
2018	106 rainbow floral	1	0	1	0	1
2018	107 malibu	1	1	1	0	0
2018	108 splattered denim	1	0	1	0	0
2018	109 leopard dress	1	0	1	0	0
2018	110 sport shine	1	0	1	0	0
2018	111 polka dot	1	0	1	0	0
2018	112 tie dye dreamer	1	0	1	0	0
2018	113 future is bright	1	0	1	0	0
2019	Heart dress	5	1	1	0	2
2019	flower dress ser	4	0	1	0	2
2019	ballerinas	3	0	0	1	3
2019	cake decorating	2	1	0	1	1
2019	Surprizes	6	1	0	1	4
2019	Noodle maker	2	1	0	1	1
2019	rock star	1	0	0	1	0
2019	teacher	2	1	0	1	1
2019	judge	4	0	0	1	1
2019	lifeguard	1	1	0	1	0
2019	figure skater	1	0	0	1	0
2019	Nurse	3	1	0	1	1
2019	boxer	1	1	0	1	1
2019	pet vet	1	1	0	1	1
2019	pilot barbie	1	1	0	1	1
2019	athlete	1	1	0	1	1
2019	firefighter	1	1	0	1	0
2019	astronaut	1	1	0	1	0
2019	new anchor	1	0	0	1	1
2019	Political candidate	1	0	0	1	1
2019	Fashionista 137	1	1	1	0	0
2019	Fashionista 136	1	1	1	0	1
2019	Fashionista 135	1	1	1	0	1
2019	Fashionista 134	1	0	1	0	0
2019	Fashionista 133	1	1	1	0	1
2019	Fashionista 130	1	1	1	0	1
2019	Fashionista 128	1	1	1	0	1
2019	Fashionista 127	1	0	1	0	1
2019	Fashionista 126	1	1	1	0	0
2019	Fashionista 125	1	0	1	0	1
2019	Fashionista 124	1	1	1	0	0
2019	Fashionista 123	1	1	1	0	1
2019	Fashionista 122	1	0	1	0	0
2019	Fashionista 121	1	1	1	0	1	1
2019	Fashionista 120	1	1	1	0	0
2019	fashionist 119	1	0	1	0	0
2019	animal lovers	1	1	1	0	0
2019	brave strong	2	0	1	0	1
2019	happy birthday	1	0	1	0	0
2019	fashions	1	0	1	0	0
2019	cookie swirl	1	1	0	1	0
2019	ultimate curls	2	0	1	0	1
2019	donut	2	1	1	0	1
2019	WASH AND PLAY	2	1	0	1	1
2019	scooter	1	1	1	0	0
2019	Puppy swim	2	1	1	0	1
2019	holiday	2	0	1	0	1
2019	Breathe with me	2	1	1	0	1
2019	Self care fizzy bath	2	1	1	0	1
2019	Spa day	2	1	1	0	1
2019	Self care hiking	1	1	1	0	1
2019	Mani-pedi	1	1	1	0	0
2020	Tropical flowery dress	4	0	1	0	2
2020	Heart star dress	3	0	1	0	2
2020	Holiday	2	0	1	0	1
2020	Fantasy hair	2	0	1	0	1
2020	Stroll n play	2	1	1	0	1
2020	Supermarket	2	1	1	0	1
2020	Swimsuit	2	1	1	0	1
2020	Puppy party	2	1	1	0	1
2020	Fashionists 140	1	0	1	0	1
2020	Fashionists 141	1	0	1	0	0
2020	Fashionists 142	1	1	1	0	0
2020	Fashionists 143	1	1	1	0	1
2020	Fashionists 144	1	1	1	0	1
2020	Fashionists 145	1	1	1	0	1
2020	Fashionists 146	1	1	1	0	1
2020	Fashionists 147	1	1	1	0	1
2020	Fashionists 148	1	1	1	0	0
2020	Fashionists 149	1	1	1	0	0
2020	Fashionists 150	1	0	1	0	0
2020	Fashionists 151	1	1	1	0	0
2020	Fashionists 155	1	1	1	0	0
2020	Fashionists 156	1	0	1	0	1
2020	Fashionists 157	1	0	1	0	0
2020	Fashionists 158	1	1	1	0	0
2020	Fashionists 159	1	1	1	0	0
2020	Fashionists 160	1	1	1	0	0
2020	Fashionists 161	1	0	1	0	1
2020	Fashionists 165/166	2	0	1	0	1	1
2020	Tennis player	1	1	0	1	0
2020	Ranger	1	1	0	1	0
2020	Film director	1	1	0	1	0
2020	Nurse	1	1	0	1	0
2020	Gymnast	2	0	0	1	1
2020	Pasta chef	1	1	0	1	1
2020	Hair stylist	1	1	0	1	0
2020	Fireman	1	1	0	1	0
2020	Florist	2	1	0	1	1
2020	Pet Vet	1	1	0	1	1
2020	Gymnast	1	1	0	1	0
2020	Coffee shop	1	1	0	1	0
2020	Soccer coach	2	1	0	1	1
2020	Art teacher	2	1	0	1	1
2020	Paediatrician	2	0	0	1	1
2020	Wilderness guide	1	1	0	1	0
2020	Lifeguard	1	1	0	1	0
2020	Leopard Rainbow Hair	3	0	1	0	2
2020	BA	1	mid	1	0	0
2020	Smoothie barbie	1	1	0	1	0
2021	Barbie and pups	2	1	0	1	1
2021	Barbie fashion design studio	2	1	0	1	1
2021	Barbie holiday	2	0	1	0	1
2021	Made to move	4	1	1	0	2
2021	Barbie loves her horse	1	0	1	0	1
2021	Scooter barbie	1	1	1	0	0
2021	Kitchen	1	1	1	0	0
2021	Convertible	2	0	1	0	1
2021	Icecream shop	1	0	1	0	0
2021	Bicycle	1	0	1	0	0
2021	Holiday fun	1	0	1	0	0
2021	Volleyball court beach	2	1	1	0	1
2021	Fashionistas 168	1	1	1	0	0
2021	Fashionistas 169	1	1	1	0	0
2021	Fashionistas 170	1	0	1	0	0
2021	Fashionistas 171	1	0	1	0	1
2021	Fashionistas 172	1	0	1	0	1
2021	Fashionistas 173	1	1	1	0	0
2021	Fashionistas 177	1	0	1	0	1
2021	Fashionistas 178	1	1	1	0	0
2021	Fashionistas 179	1	1	1	0	1	1
2021	Fashionistas 180	1	1	1	0	1
2021	Fashionistas 181	1	0	1	0	0
2021	Fashionistas 182	1	0	1	0	1
2021	Looks	9	1	1	0	5
2021	Music producer	4	1	0	1	2
2021	Doctor	1	1	0	1	1
2021	Paramedic	1	1	0	1	1
2021	Para alpine skier	1	1	0	1	1
2021	Hockey player	1	1	0	1	0
2021	Snowboarder	1	1	0	1	0
2021	Ice skater	2	1	0	1	1
2021	Baby doctor	1	1	0	1	0
2021	Shopkeeper	2	1	0	1	1
2021	Pet photographer	1	1	0	1	1
2021	Gardening	1	1	0	1	1
2021	Kitchen	1	1	1	0	1
2021	Scientist	1	1	0	1	1
2021	Medical doctor	1	1	0	1	0
2021	Gymnast	1	1	0	1	1
2021	Bakery	1	1	0	1	0
2021	Fast cast	1	1	0	1	1
2021	Zoologist	1	1	0	1	0
2021	astronaut	2	1	0	1	1
2021	Space classroom	1	1	0	1	0
2021	Singing	2	0	0	1	1
2021	Pop star	2	1	0	1	1
2021	Glitz	3	0	1	0	2
2021	Barbie loves the ocean	3	1	1	0	2
2022	Life in the city Brooklyn	1	1	1	0	1
2022	It takes two camping	3	1	1	0	2
2022	Beach swim	4	1	1	0	2
2022	Butterfly dress	3	0	1	0	1
2022	Vacation travel	2	1	1	0	0
2022	Sledder	1	0	1	0	1
2022	Skier	1	0	1	0	0
2022	Fashionistas 187	1	1	1	0	0
2022	Fashionistas 186	1	1	1	0	1
2022	Fashionistas 185	1	0	1	0	1
2022	Fashionistas 188	1	1	1	0	1
2022	Fashionistas 189	1	1	1	0	1	1
2022	Fashionistas 190	1	0	1	0	0
2022	Fashionistas 194/196	2	1	1	0	1
2022	Fashionistas 197	1	0	1	0	0
2022	Fashionistas 198	1	1	1	0	1
2022	Fashionistas 199	1	0	1	0	1
2022	Fashionistas 200	1	0	1	0	1
2022	Fashionistas 201	1	1	1	0	1
2022	Fashionistas 202	1	1	1	0	0
2022	Twist n style	1	1	1	0	0
2022	Barbie extra	1	0	1	0	1
2022	Barbie extra 14	1	1	1	0	1
2022	Barbie extra 15	1	0	1	0	1
2022	Barbie extra 16	1	0	1	0	0
2022	Barbie extra 17	1	0	1	0	0
2022	Barbie extra 18	1	0	1	0	0
2022	Barbie extra 19	1	1	1	0	1
2022	Barbie extra 20	1	0	1	0	1
2022	Barbie extra fancy	3	0	1	0	1
2022	Color Reveal Series 10	5	0	1	0	3
2022	Farmer market	2	1	0	1	0
2022	Soccer player	2	1	0	1	0
2022	Teacher	1	1	0	1	1
2022	Pediatrician	1	1	0	1	0
2022	Tennis player	1	1	0	1	0
2022	Interior designer	1	1	0	1	1	1
2022	Makeup artists	1	1	0	1	1
2022	Teachertoddle	2	0	0	1	1
2022	Marine biologist	2	1	0	1	1
2022	Egg farm	1	1	0	1	0
2022	Panda Care	1	0	0	1	1
2022	Totally hair	4	0	1	0	3
2022	Holiday fun	1	1	1	0	0
2022	KITTY CONDO	1	1	1	0	0
2022	Twinkle lights	2	0	0	1	1
2022	Holidays	2	0	1	0	1
2022	Pup adoption	2	1	1	0	1
2022	Popstar	1	0	0	1	0
2022	Play set	1	1	1	0	0
2022	Dream closet	1	1	1	0	0
2022	Ultimate closet	1	0	1	0	0
2022	Barbie pony	1	0	1	0	0
2022	Salon	1	0	1	0	0
2022	Rise and relax	1	1	1	0	0
2022	Day spa sparkle mask	1	1	1	0	0
2022	Relax and create art	1	1	1	0	0
2023	Stylist	2	1	0	1	1
2023	Fun and fancy hair	2	0	1	0	1
2023	Ballerina	1	0	0	1	0
2023	Stripe dress	1	0	1	0	0
2023	Wheelchair	1	1	1	0	1	1
2023	Walk and wheel	1	1	1	0	0
2023	Fashionistas Barbie	1	1	1	0	0
2023	Fashionistas Barbie	1	0	1	0	1
2023	Fashionistas Barbie heart greek	1	1	1	0	1
2023	Fashionistas Barbie heart Down's Syndrome	1	1	1	0	1	1
2023	Fashionistas Barbie brunette	1	0	1	0	0
2023	Fashionistas Barbie quilt dress	1	1	1	0	1
2023	Color Reveal Series 13	5	0	1	0	1
2023	Pop reveal	4	1	1	0	1
2023	Dreamtopia Barbie Unicorn Doll	3	0	1	0	2
2023	A Touch of Magic Royal Barbie Princess Doll	4	0	1	0	3
2023	Pastry chef	1	1	0	1	0
2023	Tennis player	1	1	0	1	1
2023	Volley ball player	1	1	0	1	0
2023	Dentist	2	1	0	1	0
2023	Violinist	1	0	0	1	1
2023	Figure skater	1	1	0	1	0
2023	Astronaut	1	1	0	1	0
2023	Gymnastic	2	1	0	1	0
2023	Soccer	2	1	0	1	1
2023	Veterinarian	1	1	0	1	0
2023	Pop star	1	0	0	1	1
2023	Animal rescue	1	1	0	1	1
2023	Art therapist	1	1	0	1	1
2023	Paediatrician	1	0	0	1	1
2023	Farmer	1	1	0	1	0
2023	Movie night	1	0	1	0	0
2023	Slumber party	1	0	1	0	1
2023	Prom night	1	0	1	0	0
2023	Looks	3	1	1	0	2
2023	Looks	2	0	1	0	1
2023	Touch of magic	2	0	1	0	1
2023	Doll and duck/bunny/pegasus	2	0	1	0	0
2023	Beach Barbie Doll	1	0	1	0	1
2023	Beach roller skate	1	1	1	0	1
2023	Beach brunette	1	1	1	0	0
2023	Barbie extra fly beach	1	0	1	0	1
2023	Barbie extra fly desert	1	1	1	0	0
2023	Barbie extra fly snow	1	1	1	0	0
2023	Barbie extra fly safari	1	0	1	0	1
2023	Life in the city Brooklyn	1	1	1	0	1
2023	Brooklyn hair	1	0	1	0	1
2023	Brooklyn accessories	1	0	1	0	1
2023	Life in the city Brooklyn	1	1	1	0	1
2023	Barbie lyla	1	1	1	0	1
2023	Brooklyn dance	1	1	1	0	1
2023	Gymnast brooklyn	1	1	0	1	1
2023	Hair play	1	1	0	1	0
2023	Puppy clean up	1	1	0	1	0
2023	Self care	2	1	1	0	0
2023	Self care rise and relax	1	1	1	0	1
2023	Sports	1	1	1	0	0
2023	Pedicure	1	1	1	0	0
2023	Yoga	3	1	1	0	2
2024	Back to school	1	1	0	1	0
2024	Puppy slumber pack	1	0	1	0	0
2024	Fashionista 221	1	0	1	0	1
2024	Fashionista 222	1	0	1	0	0
2024	Fashionista 223	1	0	1	0	0
2024	Fashionista 224	1	1	1	0	0
2024	Fashionista 225	1	0	1	0	1
2024	cutie reveal	4	0	1	0	2
2024	Basketball player	1	1	0	1	1
2024	boxer	1	1	0	1	0
2024	firefighter	1	1	0	1	0
2024	Pre-school	1	1	0	1	0
2024	Presidential candidate	4	0	0	1	3
2024	cheerleader	1	1	0	1	0
Total		2750
